# Supplementary material for: Surgery for Hypertrophic Obstructive Cardiomyopathy: Comprehensive LVOT Management beyond Septal Myectomy
Source: J Clin Med. 2021 Sep 26;10(19):4397. doi: 10.3390/jcm10194397 (PMC8509570; doi:10.3390/jcm10194397)
Supplement: Supplementary file 1 [file jcm-10-04397-s001.zip]

Archive with 5 entries (5 files):
- ._Video S1.mov
- ._Video S2.mov
- ._Video S3.mov
- video legend.pdf
- ._.DS_Store
